# Supplementary material for: Distribution of geographical scale, data aggregation unit and period in the correlation analysis between temperature and incidence of HFRS in mainland China: A systematic review of 27 ecological studies
Source: PLoS Negl Trop Dis. 2019 Aug 19;13(8):e0007688. doi: 10.1371/journal.pntd.0007688 (PMC6715292; doi:10.1371/journal.pntd.0007688)
Supplement: S2 Table — (XLSX) [file pntd.0007688.s002.xlsx]

## Sheet: Risk of bias assessment
	Included studies
Risk of bias items	Bai Y, 2015	Cao L, 2015	Chen C, 2016	Chen YZ, 2016	Cheng F, 2014	Cong J, 2014	Guo XY, 2017	He J, 2018	Lao JH, 2018	Li F, 2016	Li J, 2016	Li S，2014	Lin H，2014	Tao X, 2015	Tian HY, 2015	Wang L, 2018	Wang ZY, 2015	Wei XJ, 2014	Wei Y, 2018	Wu W, 2014	Xiang J, 2018	Xiao H，2014	Xu QQ, 2018a	Xu QQ, 2018b	Xu Q, 2018c	Yu L, 2016	Zhang QM, 2018
1. Was the research purpose and study design reasonable?	Yes	Yes	Yes	Yes	Yes	Yes	Yes	Yes	Yes	Yes	Yes	Yes	Yes	Yes	Yes	Yes	Yes	Yes	Yes	Yes	Yes	Yes	Yes	Yes	Yes	Yes	Yes
2. Was the source of data described clearly?	Yes	Yes	Yes	Yes	Yes	Yes	Yes	Yes	Yes	Yes	Yes	Yes	Yes	Yes	Yes	Yes	Yes	Yes	Yes	Yes	Yes	Yes	Yes	Yes	Yes	Yes	Yes
3. Were the setting, location, and relevant study period described clearly?	Yes	Yes	Yes	Yes	Yes	Yes	Yes	Yes	Yes	Yes	Yes	Yes	Yes	Yes	Yes	Yes	Yes	Yes	Yes	Yes	Yes	Yes	Yes	Yes	Yes	Yes	No
4. Was the method of data collection described clearly?	Yes	Yes	Yes	Yes	Yes	No	Yes	Yes	Yes	Yes	Yes	Yes	Yes	No	Yes	Yes	Yes	Yes	Yes	Yes	Yes	Yes	No	No	No	No	No
5. Were the statistical methods and significant level indicated clearly?	Yes	Yes	Yes	Yes	No	No	Yes	Yes	Yes	Yes	Yes	Yes	Yes	No	Yes	Yes	Yes	Yes	Yes	Yes	Yes	Yes	Yes	Yes	Yes	No	Yes
6. Was the correlation between air temperature and HFRS incidence indicated clearly?	Yes	Yes	Yes	Yes	Yes	Yes	Yes	Yes	Yes	Yes	Yes	Yes	Yes	Yes	Yes	Yes	Yes	Yes	Yes	Yes	Yes	Yes	Yes	Yes	Yes	Yes	Yes
7. Were the overall interpretation of the results considering objectives, results from similar studies, and other relevant evidence given clearly?	Yes	Yes	Yes	Yes	No	No	No	Yes	Yes	Yes	Yes	Yes	Yes	Yes	Yes	Yes	Yes	Yes	Yes	No	Yes	Yes	Yes	Yes	Yes	No	Yes
8. Were the limitations of the study discussed？	Yes	Yes	No	No	No	No	No	Yes	Yes	Yes	Yes	Yes	Yes	No	Yes	Yes	Yes	Yes	Yes	No	Yes	Yes	Yes	Yes	Yes	No	No
9. Were there any prospective applications in the field of HFRS control mentioned?	Yes	Yes	Yes	Yes	No	No	No	Yes	Yes	Yes	Yes	Yes	Yes	No	Yes	Yes	Yes	Yes	Yes	Yes	Yes	Yes	Yes	Yes	Yes	Yes	Yes
10. Were the source of funding and the role of the funders for the study provided?	Yes	No	No	No	No	No	No	Yes	No	No	No	No	No	No	Yes	No	No	No	Yes	No	No	Yes	No	No	No	No	No
Overall risk of study bias	Low	Low	Low	Low	Moderate	Moderate	Moderate	Low	Low	Low	Low	Low	Low	Moderate	Low	Low	Low	Low	Low	Low	Low	Low	Low	Low	Low	Moderate	Moderate
Studies with a “No” score ≤3 were classified as low risk, studies with a “No” score 4-6 were classified as moderate risk and studies with a “No” score ≥7 were classified as high risk.
